# Supplementary material for: Electroacupuncture alleviates pain-like behaviors through modulating DNMT3a/MOR signaling pathway in CCI rats
Source: PLoS One. 2025 Oct 16;20(10):e0334695. doi: 10.1371/journal.pone.0334695 (PMC12530600; doi:10.1371/journal.pone.0334695)
Supplement: S1 Data — (XLSX) [file pone.0334695.s001.xlsx]

## Sheet: Sheet1
DRG PCR data
FIG4A	0.788969	2.08476	0.706786	FIG2A	0.554611	2.16838	0.393991	FIG3A-2	1.24312	2.01437	1.17935
	0.912577	1.5231	0.893812		0.566371	2.06439	0.411612		1.04974	3.2435	0.711968
	1.06235	1.46615	0.940382		1.14559	1.4615	0.444152		0.505135	1.25836	0.688682
	0.524926	2.68882	0.364711		1.26169	1.19881	0.940262		1.23706	1.64657	0.883513
	0.652761	1.79317	0.53207		1.18698	2.12971	1.30667		0.711468	1.66505	1.89499
	1.07304	1.33952	0.60494		1.46303	1.74267	0.698918		1.71345	1.51856	0.747632
FIG4B	1.14893	1.04136	1.74778	FIG2B	0.919103	1.03106	0.436074	FIG3A-3	1.84107	2.98526	1.3957
	0.81593	0.814877	1.53608		1.01734	1.0425	0.743895		1.79913	2.41362	0.636295
	1.06672	0.834306	0.854142		1.12947	1.0474	1.0185		0.944465	3.28006	1.47697
	0.95017	1.33386	1.28929		1.15367	1.20771	1.26506		0.798845	1.45452	1.48389
	1.2315	1.11782	0.790863		1.18151	1.29087	1.85812		0.640247	2.06988	1.22945
	1.00743	1.89483	1.31613		0.83195	1.3426	1.87132		1.11454	4.21503	1.68707
FIG4C	1.17535	0.996298	1.41345	FIG2C	0.744479	2.1172	1.48693	FIG3A	CD11b	0.858411	0.949125	1.37324	1.57381	0.53	1.06	2.21413	1.73836	3.35	1.97877	1.64	2.2	1.30006	0.950684	0.78926	1.39572	1.09	1.33
	1.02345	0.773154	0.830747		1.14167	2.24561	1.40653		Iba1	1.24312	1.04974	0.505135	1.23706	0.711468	1.71345	2.01437	3.2435	1.25836	1.64657	1.66505	1.51856	1.17935	0.711968	0.688682	0.883513	1.89499	0.747632
	0.891059	0.002401	1.35597		1.2347	3.6664	1.55414		GFAP	1.84107	1.79913	0.944465	0.798845	0.640247	1.11454	2.98526	2.41362	3.28006	1.45452	2.06988	4.21503	1.3957	0.636295	1.47697	1.48389	1.22945	1.68707
	1.0786	0.516284	1.15674		0.588359	1.8234	1.20487
	1.14457	0.486767	1.60391		1.09018	2.40514	1.15199
FIG4D	0.798137	1.18949	1.69826		0.634769	2.67106	1.10972
	0.691514	0.648891	0.562708	FIG3A-1	0.858411	2.21413	1.30006
	1.81185	0.40822	1.24629		0.949125	1.73836	0.950684
	1.40586	0.609034	0.633937		1.37324	3.35	0.78926
	0.897309	0.895743	1.47805		1.57381	1.97877	1.39572
	0.792713	0.672909	0.505182		0.53	1.64	1.09
					1.06	2.2	1.33
IF data					WB数据分析
FIG4I	0.292	1.505	0.832		FIG2E-1	1	1.56962	1.71248	FIG2E-4	1	2.30876	1.00675	FIG2G-2	1	1.49952	1.55755	FIG2G-3	1	3.43849	1.98526	FIG2G-4	1	4.19209	2.53161	FIG2G	ERK1	1	1	1	1	1	1	1.52163	1.51542	1.58503	1.15112	0.486959	1.08874	0.957545	1.75003	1.23633	0.535536	0.489484	0.934615
	0.497	1.697	1.142			1	0.729688	0.525427		1	1.88108	1.63917		1	1.37105	1.43502		1	2.41587	1.57882		1	3.12521	1.95535		ERK2	1	1	1	1	1	1	1.49952	1.37105	1.76997	1.93054	0.679349	1.23799	1.55755	1.43502	2.20476	0.791365	0.813301	1.10432
	1.048	1.549	0.493			1	1.03338	1.10051		1	2.37114	0.928403		1	1.76997	2.20476		1	2.83729	1.23121		1	3.42411	1.47696		pERK1	1	1	1	1			3.43849	2.41587	2.83729	2.17196			1.98526	1.57882	1.23121	1.33818
FIG4J	4.235	0.854	3.173			1	0.856579	1.00603		1	2.11705	1.39981		1	1.93054	0.791365		1	2.17196	1.33818		1	2.27685	1.64602		pERK2	1	1	1	1			4.19209	3.12521	3.42411	2.27685			2.53161	1.95535	1.47696	1.64602
	5.699	1.753	2.324			1	0.8749	0.629676		1	1.69052	0.367526		1	0.679349	0.813301
	3.295	1.154	5.221			1	1.55143	2.38044		1	2.75631	1.106		1	1.23799	1.10432
FIG3D	6.774	15.603	14.405		FIG2E-2	1	1.73541	1.83087	FIG2E	ERK1	1	1	1	1	1		1.56962	0.729688	1.03338	0.856579	0.8749		1.71248	0.525427	1.10051	1.00603	0.629676		FIG7E	1	1.21535	0.975841
	4.807	17.907	8.426			1	0.739836	0.588156		ERK2	1	1	1	1	1		1.73541	0.739836	1.26657	1.35963	0.883309		1.83087	0.588156	1.22362	1.27044	0.738263			1	1.87761	0.975591
	5.391	21.42	13.871			1	1.26657	1.22362		pERK1	1	1	1	1	1		1.95003	1.4361	3.35124	1.72612	2.07536		0.57035	0.917014	1.20041	0.942159	0.632677			1	2.90972	1.44873
	4.232	19.115	16.199			1	1.35963	1.27044		pERK2	1	1	1	1	1		2.30876	1.88108	2.37114	2.11705	2.75631		1.00675	1.63917	0.928403	1.39981	1.106			1	1.58659	0.645846
FIG3E	10.59	17.274	15.814			1	0.883309	0.738263	FIG2G-1	1	1.52163	0.957545	FIG4F	1	1.43614	0.791394	FIG4G	1	0.811247	1.16654	FIG5E	1	0.67561	1.10376	FIG5D	1	1.36374	0.327315		1	2.29674	0.993883
	9.781	20.843	15.011			1	1.74411	3.53536		1	1.51542	1.75003		1	3.15397	0.720528		1	0.507758	0.881219		1	1.32879	1.37021		1	2.40499	1.27693	FIG7F	1	0.67561	1.10376
	11.884	21.523	11.269		FIG2E-3	1	1.95003	0.57035		1	1.58503	1.23633		1	2.41056	0.240074		1	0.433129	0.763344		1	1.02751	1.21473		1	5.14992	0.674058		1	0.495351	1.03866
	9.255	17.879	15.535			1	1.4361	0.917014		1	1.15112	0.535536		1	2.14847	0.882964		1	0.221678	0.480495		1	0.948379	0.844914		1	2.96557	0.410828		1	0.507617	1.58717
FIG5F	71.69	65.304	64.19			1	3.35124	1.20041		1	0.486959	0.489484		1	2.20758	0.920744		1	0.605788	0.848244		1	0.832415	0.651938		1	1.5192	0.515782		1	0.635315	0.962743
	52.807	60.899	60.825			1	1.72612	0.942159		1	1.08874	0.934615		1	2.2011	1.19452		1	0.486058	0.693152		1	1.37235	1.82633		1	1.07962	0.50808		1	0.557762	0.844914
	64.748	68.673	57.575			1	1.93842	0.279619
MOR-SC	68.4	77.8	81.333			1	2.07536	0.632677
	96	83	95.333
	61.25	81	91.25
Behavioral data
FIG1B	4	26	26	15	26	26	26	26	26	26	18						26	22	26	24.3	26	26	13.7	26	26	24.3						22	26	21.4	26	24.3	22	26	21.4	26	21.4
	6	12.4	26	26	26	26	26	24.3	26	26	26						18.9	15.3	15.3	21.4	26	17.1	15.3	21.4	21.4	14.1						15	17.1	21.4	17.7	17.1	10.2	15.3	14.1	17.1	17.7
	8	26	21.4	17.7	26	26	26	26	26	26	15						21.4	17.1	15.3	7.1	13.7	13.7	18.9	8.2	9.4	12.4						13.7	15	11.8	15	12.4	11.8	15.3	17.1	15.3	12.4
	10	26	26	21.4	21.4	26	26	26	15	26	26						9.4	12.4	6.1	7.5	5.8	10.2	8	8.1	8.2	12.4						8.8	10.2	13.7	11.1	12.4	8.8	11.8	8.2	6.6	10.2
	12	24.3	21.4	26	21.4	26	26	26	26	26	21.4						8.2	6.6	5.8	11.8	4.9	9.4	6.6	11.8	6.8	8.1						21.4	12.4	14.1	17.1	21.4	17.1	18.9	21.4	12.4	21.4
	14	24.3	21.4	26	26	21.4	26	26	21.4	21.4	26						6.7	6.3	11.8	12.4	6.6	8.2	5.6	7.5	4.3	6						21.4	12.4	26	15.3	17.7	26	15	18.9	12.4	12.4
FIG1C	4	26	26	26	26	18.9	26	26	22	22	22						26	26	26	26	26	26	22	26	24.3	26						22	26	26	26	26	21.4	26	26	26	26
	6	26	26	26	26	26	26	26	26	21.4	26						26	26	26	21.4	26	26	26	21.4	26	21.4						26	21.4	24.3	26	26	17.7	26	26	18.9	26
	8	21.4	21.4	26	26	26	26	26	26	26	26						21.4	26	26	24.3	26	21.4	14.4	26	26	21.4						18.9	26	26	26	26	26	26	26	26	26
	10	26	21.4	17.1	26	26	26	26	26	26	17.1						26	21.4	26	26	26	21.4	26	26	21.4	10.9						26	18.9	26	26	26	15	18.9	26	26	26
	12	26	26	26	26	21.4	26	26	26	26	26						21.4	26	26	21.4	26	26	21.4	21.4	26	26						26	26	26	24.3	26	15	26	26	26	26
	14	26	26	26	26	26	26	26	26	21.4	26						26	26	26	21.4	26	14.1	26	26	26	26						26	26	21.4	26	26	21.4	26	26	26	26
FIG1D	4	11.97	8.17	12.33	16.07	15.23	7.23	11.03	13.03	15.03	9.47						8.87	8.13	13.03	14.47	15.1	15.93	13.6	13.77	13.53	11.83						14.8	13.63	13.53	12	13.77	12.03	12.4	10.83	12.03	9.43
	6	13.43	12	8.77	13.43	14.87	9.8	13.23	14.8	12.23	7.97						7.3	8.07	9.3	7	7.47	8.77	7.33	8.13	7.33	9.5						7.47	6.93	9.53	9.6	6.77	6.57	5.67	7.6	8.87	8.9
	8	10.97	11.1	12.27	12.07	13.57	11	10.53	11.83	14.37	10.9						5.67	4.87	9	8.3	5.4	5.93	8.07	6.57	5.17	6.67						4.77	6.57	7.93	6.17	4.63	7	8.23	7.1	7.6	5.43
	10	10.4	8	10.37	12.4	9.97	9.9	11.93	11.97	13.27	10.73						7.03	6.47	7.3	3.53	5.2	3.67	5.27	8.03	4.7	7.6						7.27	5.87	4.23	4.7	7.47	4.1	6.1	5.27	7.37	3.57
	12	11.8	12.33	11.93	10.03	12.3	12.67	10.37	10.1	11.8	14.8						4.83	6.63	9.53	4.83	5.97	3.57	3.63	5.67	5.13	6.1						7.57	9.83	8.13	6.9	8.4	10.57	8.73	6.2	7.23	10.7
	14	10.6	12.53	14.8	13.1	8.23333	14	7.13	15.03	10	10.67						6.77	6.37	5.17	3.23	6.87	6.23	4.67	5.67	6.9	5.6						9.77	9.6	9.43	8	10.63	7.8	8.5	7.36667	10.63	7.7
FIGE	4	15.7	11.7667	13.3333	10.4333	11.1333	11.2333	12	10.3333	12.5667	12.1333						14.17	12.93	13.17	11.73	11.8	14.17	15.23	10.87	9.97	15.6						11.6	9	10.47	13.47	10.73	10.73	15.77	11.97	14.57	15.93
	6	15.3	14.93	10.87	15.6	14.93	12.67	13.4	11.37	11.1	16.27						13.8333	14.8667	11.3	12.1667	11.6	11.5	12.0333	12.6667	10.8667	12						13.3667	13.7	13.5333	10.5667	10.2667	9.43333	11.4667	10.4	13.6333	11.2667
	8	13.9	11.9	12	13.8	13.93	10.1	11.47	13.53	14.47	13.67						12.07	11.13	14.07	11.67	12.37	9.77	14.03	10.9	14.47	10.83						12.4	12.27	8.53	12.8	11.63	14.33	11.47	14.13	11.73	12.6
	10	14	8.1	12.9	13.5	8.07	12.03	10.73	15.67	11.27	14.83						14.93	15.13	11.63	12.7	7.6	10.27	13.63	14.23	10.47	13.27						12.77	11.97	12.67	13.97	12.77	11.17	9.2	12.5	11.87	14.4
	12	12.67	11.7	14.97	14.67	10.97	12.03	12.37	12.9	10.8	11.47						9.53	14.67	11.2	12.3	8.53	10.33	14.13	12.63	14.2	11.6						10.37	10.8	10.57	11.17	12.8	14.07	10.53	12.37	11.83	12.07
	14	15.4	12.73	14.6	9.07	12.93	11.73	13.8	11.4	13.63	11.17						10.53	12	12.87	10.67	10.7	9.43	13.6	12.1	9.6	12.6						12.93	9.33	10.1	12.9	11.73	12.23	9.83	13.8	12.67	12.63
spinal cord PCR
FIG2C	0.744479	2.1172	1.48693	FIG3B	CD11b	1.09089	0.558971	0.660351	1.37485	0.886832	1.22413	2.11841	2.48314	2.55672	1.75825	1.01254	1.61268	1.48365	1.10291	1.41172	0.592008	0.663716	0.799945
	1.14167	2.24561	1.40653		Iba1	1.30084	1.21633	0.572011	0.672702	1.64248		1.83453	1.72865	1.30535	1.6496	2.66254		0.933789	1.49909	1.15664	1.13202	0.776682
	1.2347	3.6664	1.55414		GFAP	2.19291	0.48767	0.960509	0.574947	0.62773	1.17983	2.59011	3.00132	2.34676	2.93816	3.18827	2.12324	2.74052	1.04768	1.40784	0.561714	2.09063	0.562952
	0.588359	1.8234	1.20487	FIG5A	0.611052	1.01274	0.942676
	1.09018	2.40514	1.15199		0.652601	0.754944	1.25906
	0.634769	2.67106	1.10972		0.745828	1.58596	1.25388
FIG3B-1	1.09089	2.11841	1.48365		1.68723	2.91175	1.04899
	0.558971	2.48314	1.10291		1.43914	1.22031	0.601435
	0.660351	2.55672	1.41172	FIG5B	0.881093	1.78536	1.96687
	1.37485	1.75825	0.592008		1.38637	2.18531	1.94507
	0.886832	1.01254	0.663716		0.858531	1.17721	1.94572
	1.22413	1.61268	0.799945		1.27939	0.833783	2.32189
FIG3B-2	1.30084	1.83453	0.933789		1.13289	1.9583	1.38637
	1.21633	1.72865	1.49909
	0.572011	1.30535	1.15664
	0.672702	1.6496	1.13202
	1.64248	2.66254	0.776682
FIG3B-3	2.19291	2.59011	2.74052
	0.48767	3.00132	1.04768
	0.960509	2.34676	1.40784
	0.574947	2.93816	0.561714
	0.62773	3.18827	2.09063
	1.17983	2.12324	0.562952
Behavioral raw data
	A1	A2	A3	A4	A5	A6	E1	E2	B1	B2	B3	B4	B5	B6	E3	E4	C1	C2	C3	C4	C5	C6	E5	E6	D1	D2	D3	D4	D5	D6	F1	F2	G1	G2	G3	G4	G5	G6	F3	F4
	22.3	30.4	18.6	27	31.9	26.8	26.3	31.3	24.2	28.7	30.4	28	25.8	24.7	21.3	29.4	28.2	24.1	22	22.1	31.6	24.9	29.7	23.6	28.2	24.8	25.4	26.1	25.3	22	27.5	24.7	22.6	21.1	22.2	28.8	21.1	21.9	23.8	20.9
	29.7	23.9	25.6	27.6	29.3	21.5	28.4	29	22.7	22.5	24.4	27.9	24.6	24.7	28.9	20.5	26.5	22.7	29.8	24.2	29.1	29.1	30.4	28.7	26.3	29.2	21.2	24.9	21.5	23.4	20.7	20.4	28.8	20.3	24.6	27.2	24.8	20.8	27.6	23.7
	29.4	24	28.6	28.9	20.8	26.8	20.4	24.9	24.2	25.4	21.8	22.4	29.5	27.3	24.4	21.2	22.4	24.7	24.2	25.3	22.5	25.1	29	21.4	24.2	26.7	24.3	25.6	29.8	20.6	25.6	26.6	31.3	24.2	26.8	24.1	24	25.2	27.6	23.7
mean	27.1333	26.1	24.2667	27.8333	27.3333	25.0333	25.0333	28.4	23.7	25.5333	25.5333	26.1	26.6333	25.5667	24.8667	23.7	25.7	23.8333	25.3333	23.8667	27.7333	26.3667	29.7	24.5667	26.2333	26.9	23.6333	25.5333	25.5333	22	24.6	23.9	27.5667	21.8667	24.5333	26.7	23.3	22.6333	26.3333	22.7667
	A1	A2	A3	A4	A5	A6	E1	E2	B1	B2	B3	B4	B5	B6	E3	E4	C1	C2	C3	C4	C5	C6	E5	E6	D1	D2	D3	D4	D5	D6	F1	F2	G1	G2	G3	G4	G5	G6	F3	F4
	25	20.1	23.2	30	21	25	30	30	28.1	23	29.8	22.4	25	28.4	24.1	25.2	20.9	20.4	15.5	19.6	22.9	20.5	20.1	16.9	24.3	18.6	25.2	17.6	15	25	23.3	22.3	21.8	18.5	16.2	21.6	27.5	16.9	18.6	20.3
	21.6	30.4	26.3	27.6	28.4	30	20	30.2	20.1	20.2	29.3	24.7	25.8	28.2	27.8	23.8	20	24.9	23.8	21	23.3	15.4	20.3	25.8	17.6	17.6	28.8	21.1	17.3	28.6	25.6	20.2	18.2	17	20.6	21.5	30.4	21.6	22.4	21.6
	25	24.9	28.3	28.7	24	23.6	22.3	21	22.8	23.6	27.4	28.5	18.9	29.2	27.8	21.9	26.1	22.8	15.1	24.4	15.8	16.6	13.5	16.8	20.4	18.3	24.8	25.6	24.5	23	16.6	23.2	22.4	18.3	22.4	20.3	27.4	23.6	18.6	19.4
mean	23.8667	25.1333	25.9333	28.7667	24.4667	26.2	24.1	27.0667	23.6667	22.2667	28.8333	25.2	23.2333	28.6	26.5667	23.6333	22.3333	22.7	18.1333	21.6667	20.6667	17.5	17.9667	19.8333	20.7667	18.1667	26.2667	21.4333	18.9333	25.5333	21.8333	21.9	20.8	17.9333	19.7333	21.1333	28.4333	20.7	19.8667	20.4333
	A1	A2	A3	A4	A5	A6	E1	E2	B1	B2	B3	B4	B5	B6	E3	E4	C1	C2	C3	C4	C5	C6	E5	E6	D1	D2	D3	D4	D5	D6	F1	F2	G1	G2	G3	G4	G5	G6	F3	F4
	27	28.8	27.8	29.9	26.6	30.1	24.7	30.5	22.7	23.1	29.4	29.6	22.5	27.8	28.3	21.6	15.9	13.2	13.2	11.6	14.5	11.9	13.8	10.7	11.9	20.2	12.5	13.2	12.8	12	17.1	16.7	11.9	12.4	12.6	12.4	11	21.3	11.9	12.4
	26.3	22.1	24.5	21.6	26.3	26.8	20.9	23.7	30.2	20	24.3	29	28.7	26.9	27.8	24.5	16.7	13	13	13	14.8	12.3	12.8	13.7	16.6	20.2	15.5	15.3	15.8	15.9	11.6	15.6	15.2	16.1	15.5	14.5	12.3	19.9	15.2	12.6
	30	27.7	28.4	24.6	26.1	23.5	24.9	24.7	24	29.7	25.1	21.4	25.3	28.4	27.5	27	15.5	11.6	10.5	15.8	17.9	14.6	17.6	14.2	10.6	18.1	20.7	12.6	11.7	18	12.9	14.1	13.6	16.2	14.4	15.5	19.1	18.8	13.6	14
mean	27.7667	26.2	26.9	25.3667	26.3333	26.8	23.5	26.3	25.6333	24.2667	26.2667	26.6667	25.5	27.7	27.8667	24.3667	16.0333	12.6	12.2333	13.4667	15.7333	12.9333	14.7333	12.8667	13.0333	19.5	16.2333	13.7	13.4333	15.3	13.8667	15.4667	13.5667	14.9	14.1667	14.1333	14.1333	20	13.5667	13
	A1	A2	A3	A4	A5	A6	E1	E2	B1	B2	B3	B4	B5	B6	E3	E4	C1	C2	C3	C4	C5	C6	E5	E6	D1	D2	D3	D4	D5	D6	F1	F2	G1	G2	G3	G4	G5	G6	F3	F4
	26.3	27.4	29.8	26.3	23	25.4	29.6	20.2	22.1	25.5	22.1	30.1	25.1	25.3	31.5	21.6	11.4	12.6	12.4	7.5	15.8	20.6	13.6	15.8	18.2	12.3	19.7	18.2	12	20	8.8	15.8	8.3	15.3	14	13.7	13.9	10	14.2	12.6
	25.2	24.9	23.6	26.9	30.9	25.7	26.3	20	28.1	24.1	30.6	29.1	23.4	19.2	23.3	22.4	8.8	12.2	15.5	7.5	15.9	18.2	16.6	13.1	13.4	20	17.3	12.6	11.1	12.1	14.5	13.1	14.8	8.8	10.9	17.7	11.6	10.1	11.3	10.6
	27.4	30	25.5	30.5	30.4	23.3	27.2	26.5	24	27.3	26.6	27.5	25	29	26.8	28.2	9.9	9.1	17.2	11.7	16.2	14.8	14.9	9.8	8.8	14.5	11.7	15.1	7.6	12.6	11.7	9.8	8.8	9.9	14.7	17.4	11.2	9.4	10.7	11.4
mean	26.3	27.4333	26.3	27.9	28.1	24.8	27.7	22.2333	24.7333	25.6333	26.4333	28.9	24.5	24.5	27.2	24.0667	10.0333	11.3	15.0333	8.9	15.9667	17.8667	15.0333	12.9	13.4667	15.6	16.2333	15.3	10.2333	14.9	11.6667	12.9	10.6333	11.3333	13.2	16.2667	12.2333	9.83333	12.0667	11.5333
	A1	A2	A3	A4	A5	A6	E1	E2	B1	B2	B3	B4	B5	B6	E3	E4	C1	C2	C3	C4	C5	C6	E5	E6	D1	D2	D3	D4	D5	D6	F1	F2	G1	G2	G3	G4	G5	G6	F3	F4
	27.4	24.1	30	22.5	29.9	20.5	24.5	29	25.1	26	27.1	20.9	29.8	29	26	30	12.8	8.1	18	15.3	9.6	15	14.8	16.1	8.6	19.4	14	15	15	15.3	17.3	16	11.3	11.3	11	13.6	10.9	7.6	12.3	10.3
	19.9	30	20.7	29.6	22.3	21.6	28.1	29.3	25.3	26.5	21.3	28.5	23.6	30.2	19.8	29.6	8.8	12.3	13.3	11.1	12.5	14.1	12.5	20.8	17.9	9.6	8.3	17.2	13	13.6	9	16.5	8.2	7.6	10.9	13.3	11.2	8.8	11.9	18
	23.6	27.5	25.7	23.8	29	27.3	24.8	27.5	25.2	23.6	27.4	24.2	24.1	22.1	23.5	23.4	12	9.3	20.3	12.3	14.8	14.7	13.1	11.1	7.1	8.6	17.3	10.8	9.3	11	9.9	11.1	7.3	8.9	13.2	12.5	13.1	7.4	8.8	10.6
mean	23.6333	27.2	25.4667	25.3	27.0667	23.1333	25.8	28.6	25.2	25.3667	25.2667	24.5333	25.8333	27.1	23.1	27.6667	11.2	9.9	17.2	12.9	12.3	14.6	13.4667	16	11.2	12.5333	13.2	14.3333	12.4333	13.3	12.0667	14.5333	8.93333	9.26667	11.7	13.1333	11.7333	7.93333	11	12.9667
	A1	A2	A3	A4	A5	A6	E1	E2	B1	B2	B3	B4	B5	B6	E3	E4	C1	C2	C3	C4	C5	C6	E5	E6	D1	D2	D3	D4	D5	D6	F1	F2	G1	G2	G3	G4	G5	G6	F3	F4
	23.9	28.5	28	28	26.8	19.1	30.2	28.5	29.3	22.2	30.2	21.4	22.5	26.8	25.9	29.8	11.1	6.2	12.2	6.3	8	13	9.3	13.2	8.6	11.8	10.8	13.6	14.6	13.8	7.3	11	17.3	13.2	14	16.9	17.7	10.3	13.2	11.5
	29.3	19.9	26.7	25.5	20.5	23.6	22.8	29.3	30.1	19.2	27.4	27.5	25.4	24.6	20.6	29.4	13.5	8.4	7.5	7	14.1	11.5	12.3	13.6	11.2	13	12	11.7	11.2	13.5	9.9	11.5	14.2	9.9	16.3	17.2	21	16.2	12.1	14.7
	24.4	22.6	28.4	20	31	25.9	19.4	30.2	25.6	22.7	29.4	20.6	28	23.6	30.2	20.5	8.5	6.1	6	14.2	7.8	14.1	15	10	10	12.4	10.4	10	9.8	13.1	12.1	11.1	11.3	14.5	18.5	21.3	13.9	14.1	9.2	12
mean	25.8667	23.6667	27.7	24.5	26.1	22.8667	24.1333	29.3333	28.3333	21.3667	29	23.1667	25.3	25	25.5667	26.5667	11.0333	6.9	8.56667	9.16667	9.96667	12.8667	12.2	12.2667	9.93333	12.4	11.0667	11.7667	11.8667	13.4667	9.76667	11.2	14.2667	12.5333	16.2667	18.4667	17.5333	13.5333	11.5	12.7333
	A1	A2	A3	A4	A5	A6	E1	E2	B1	B2	B3	B4	B5	B6	E3	E4	C1	C2	C3	C4	C5	C6	E5	E6	D1	D2	D3	D4	D5	D6	F1	F2	G1	G2	G3	G4	G5	G6	F3	F4
	22.9	29.1	30	23.1	29	22.1	31.7	22.1	30.2	21.9	22.3	20.1	25.7	30.1	27.8	30	8.9	5.7	10.2	6.2	7.2	9.9	7.7	9.2	7.7	11.3	10.1	8.3	11.2	9.4	6.6	9	16.4	12.1	12.3	21.9	20.5	24.6	24.1	17.9
	30.1	23.8	27.4	24.7	22.6	23.6	26	28.4	20.1	20.5	23.8	25.9	23.9	30.9	26.6	21.1	9.7	8.8	6	6.1	8.9	12.5	10.2	8.1	9.2	9.2	10.5	9.9	10.1	9.9	10.1	10.1	19	16.9	19.6	17.6	17.5	19	18.9	16.9
	27.1	20.8	29.1	23.9	27.5	27.9	23	22.9	24.1	21.9	25.7	25.9	21.3	25.9	21	22.5	7.3	6.6	5.3	8.4	5.8	10.2	9.2	7.5	9.6	8.1	9.8	11.6	7.7	9.2	11.1	9.6	17.2	18.1	14.6	15.6	17.3	22.3	21.9	12.3
mean	26.7	24.5667	28.8333	23.9	26.3667	24.5333	26.9	24.4667	24.8	21.4333	23.9333	23.9667	23.6333	28.9667	25.1333	24.5333	8.63333	7.03333	7.16667	6.9	7.3	10.8667	9.03333	8.26667	8.83333	9.53333	10.1333	9.93333	9.66667	9.5	9.26667	9.56667	17.5333	15.7	15.5	18.3667	18.4333	21.9667	21.6333	15.7
