# Supplementary material for: Electroacupuncture alleviates pain-like behaviors through modulating DNMT3a/MOR signaling pathway in CCI rats
Source: PLoS One. 2025 Oct 16;20(10):e0334695. doi: 10.1371/journal.pone.0334695 (PMC12530600; doi:10.1371/journal.pone.0334695)
Supplement: S2 Data — (ZIP) [file pone.0334695.s002.zip]

Archive with 1 entries (1 files):
- Western blot raw data.pdf
